# Supplementary material for: Composite endpoints, including patient reported outcomes, in rare diseases
Source: Orphanet J Rare Dis. 2023 Sep 1;18:262. doi: 10.1186/s13023-023-02819-x (PMC10474650; doi:10.1186/s13023-023-02819-x)
Supplement: Supplementary file 1 — Supplementary Material 1 [file 13023_2023_2819_MOESM1_ESM.txt]

Id	Time	Group	Blister_count	Completed years	Comments
1001	t0	V	18	Placebo + Verum
1001	t10	P	8	Placebo + Verum
1001	t12	P	11	Placebo + Verum
1001	t15	P	8	Placebo + Verum
1001	t2	V	9	Placebo + Verum
1001	t4	V	6	Placebo + Verum
1001	t7	V	2	Placebo + Verum
1001	t8	P	11	Placebo + Verum
1002	t0	P	8	Placebo + Verum
1002	t10	V	5	Placebo + Verum
1002	t12	V	5	Placebo + Verum
1002	t15	V	3	Placebo + Verum
1002	t2	P	9	Placebo + Verum
1002	t4	P	10	Placebo + Verum
1002	t7	P	5	Placebo + Verum
1002	t8	V	1	Placebo + Verum
1003	t0	P	5	-	drop-out; only two time points
1003	t2	P	11	-	drop-out; only two time points
1004	t0	V	11	Placebo + Verum
1004	t10	P	1	Placebo + Verum
1004	t12	P	4	Placebo + Verum
1004	t15	P	7	Placebo + Verum
1004	t2	V	2	Placebo + Verum
1004	t4	V	5	Placebo + Verum
1004	t7	V	0	Placebo + Verum
1004	t8	P	2	Placebo + Verum
1005	t0	P	8	Placebo + Verum
1005	t10	V	4	Placebo + Verum
1005	t12	V	7	Placebo + Verum
1005	t15	V	1	Placebo + Verum
1005	t2	P	7	Placebo + Verum
1005	t4	P	6	Placebo + Verum
1005	t7	P	6	Placebo + Verum
1005	t8	V	4	Placebo + Verum
2001	t0	P	9	Placebo + Verum
2001	t10	V	5	Placebo + Verum
2001	t12	V	6	Placebo + Verum
2001	t15	V	1	Placebo + Verum
2001	t2	P	9	Placebo + Verum
2001	t4	P	5	Placebo + Verum
2001	t7	P	0	Placebo + Verum
2001	t8	V	7	Placebo + Verum
2002	t0	V	7	Placebo + Verum
2002	t10	P	3	Placebo + Verum
2002	t12	P	8	Placebo + Verum
2002	t15	P	15	Placebo + Verum
2002	t2	V	1	Placebo + Verum
2002	t4	V	2	Placebo + Verum
2002	t7	V	0	Placebo + Verum
2002	t8	P	10	Placebo + Verum
2003	t0	P	9	Placebo + Verum
2003	t10	V	2	Placebo + Verum
2003	t12	V	0	Placebo + Verum
2003	t15	V	0	Placebo + Verum
2003	t2	P	5	Placebo + Verum
2003	t4	P	6	Placebo + Verum
2003	t7	P	6	Placebo + Verum
2003	t8	V	3	Placebo + Verum
2004	t0	V	4	Placebo + Verum
2004	t10	P	2	Placebo + Verum
2004	t12	P	2	Placebo + Verum
2004	t15	P	2	Placebo + Verum
2004	t2	V	4	Placebo + Verum
2004	t4	V	2	Placebo + Verum
2004	t7	V	1	Placebo + Verum
2004	t8	P	2	Placebo + Verum
2005	t0	V	3	Placebo + Verum
2005	t10	P	3	Placebo + Verum
2005	t12	P	1	Placebo + Verum
2005	t15	P	0	Placebo + Verum
2005	t2	V	4	Placebo + Verum
2005	t4	V	1	Placebo + Verum
2005	t7	V	0	Placebo + Verum
2005	t8	P	3	Placebo + Verum
2006	t0	V	2	Placebo + Verum
2006	t10	P	2	Placebo + Verum
2006	t12	P	2	Placebo + Verum
2006	t15	P	0	Placebo + Verum
2006	t2	V	0	Placebo + Verum
2006	t4	V	0	Placebo + Verum
2006	t7	V	0	Placebo + Verum
2006	t8	P	0	Placebo + Verum
2007	t0	P	5	Placebo + Verum
2007	t10	V	5	Placebo + Verum
2007	t12	V	4	Placebo + Verum
2007	t15	V	2	Placebo + Verum
2007	t2	P	3	Placebo + Verum
2007	t4	P	4	Placebo + Verum
2007	t7	P	0	Placebo + Verum
2007	t8	V	5	Placebo + Verum
2008	t0	V	8	Placebo + Verum
2008	t10	P	7	Placebo + Verum
2008	t12	P	23	Placebo + Verum
2008	t15	P	10	Placebo + Verum
2008	t2	V	8	Placebo + Verum
2008	t4	V	6	Placebo + Verum
2008	t7	V	2	Placebo + Verum
2008	t8	P	9	Placebo + Verum
2009	t0	P	5	Placebo + Verum
2009	t10	V	6	Placebo + Verum
2009	t12	V	8	Placebo + Verum
2009	t15	V	5	Placebo + Verum
2009	t2	P	5	Placebo + Verum
2009	t4	P	3	Placebo + Verum
2009	t7	P	2	Placebo + Verum
2009	t8	V	7	Placebo + Verum
2010	t0	P	6	Verum	Placebo interrupted; Verum complete
2010	t10	V	2	Verum	Placebo interrupted; Verum complete
2010	t12	V	0	Verum	Placebo interrupted; Verum complete
2010	t15	V	1	Verum	Placebo interrupted; Verum complete
2010	t2	P	7	Verum	Placebo interrupted; Verum complete
2010	t4	P	n/a	Verum	Placebo interrupted; Verum complete
2010	t7	P	n/a	Verum	Placebo interrupted; Verum complete
2010	t8	V	3	Verum	Placebo interrupted; Verum complete
2011	t0	P	8	Placebo + Verum
2011	t10	V	9	Placebo + Verum
2011	t12	V	8	Placebo + Verum
2011	t15	V	2	Placebo + Verum
2011	t2	P	6	Placebo + Verum
2011	t4	P	3	Placebo + Verum
2011	t7	P	n/a	Placebo + Verum
2011	t8	V	14	Placebo + Verum
2012	t0	P	2	Placebo
2012	t2	P	7	Placebo
2012	t4	P	9	Placebo
2012	t7	P	0	Placebo
