# Supplementary material for: Composite endpoints, including patient reported outcomes, in rare diseases
Source: Orphanet J Rare Dis. 2023 Sep 1;18:262. doi: 10.1186/s13023-023-02819-x (PMC10474650; doi:10.1186/s13023-023-02819-x)
Supplement: Supplementary file 2 — Supplementary Material 2 [file 13023_2023_2819_MOESM2_ESM.txt]

ID	Time Point	Group	Question No	Score
1001	T0	V	F1	2
1001	T0	V	F2	0
1001	T0	V	F3	1
1001	T0	V	F4	1
1001	T0	V	F5	1
1001	T0	V	F6	0
1001	T0	V	F7	0
1001	T0	V	F8	0
1001	T3	V	F1	0
1001	T3	V	F2	0
1001	T3	V	F3	1
1001	T3	V	F4	1
1001	T3	V	F5	1
1001	T3	V	F6	0
1001	T3	V	F7	0
1001	T3	V	F8	0
1001	T4	P	F1	1
1001	T4	P	F2	1
1001	T4	P	F3	1
1001	T4	P	F4	1
1001	T4	P	F5	0
1001	T4	P	F6	1
1001	T4	P	F7	0
1001	T4	P	F8	1
1001	T6	P	F1	1
1001	T6	P	F2	1
1001	T6	P	F3	1
1001	T6	P	F4	1
1001	T6	P	F5	0
1001	T6	P	F6	1
1001	T6	P	F7	0
1001	T6	P	F8	1
1001	T7	P	F1	1
1001	T7	P	F2	1
1001	T7	P	F3	1
1001	T7	P	F4	1
1001	T7	P	F5	0
1001	T7	P	F6	1
1001	T7	P	F7	0
1001	T7	P	F8	1
1002	T0	P	F1	1
1002	T0	P	F2	1
1002	T0	P	F3	1
1002	T0	P	F4	1
1002	T0	P	F5	0
1002	T0	P	F6	1
1002	T0	P	F7	0
1002	T0	P	F8	1
1002	T3	P	F1	1
1002	T3	P	F2	0
1002	T3	P	F3	1
1002	T3	P	F4	0
1002	T3	P	F5	2
1002	T3	P	F6	0
1002	T3	P	F7	1
1002	T3	P	F8	2
1002	T4	V	F1	1
1002	T4	V	F2	0
1002	T4	V	F3	0
1002	T4	V	F4	0
1002	T4	V	F5	2
1002	T4	V	F6	0
1002	T4	V	F7	2
1002	T4	V	F8	2
1002	T6	V	F1	1
1002	T6	V	F2	0
1002	T6	V	F3	0
1002	T6	V	F4	0
1002	T6	V	F5	1
1002	T6	V	F6	0
1002	T6	V	F7	2
1002	T6	V	F8	3
1002	T7	V	F1	1
1002	T7	V	F2	0
1002	T7	V	F3	0
1002	T7	V	F4	0
1002	T7	V	F5	2
1002	T7	V	F6	0
1002	T7	V	F7	1
1002	T7	V	F8	3
1004	T0	V	F1	1
1004	T0	V	F2	0
1004	T0	V	F3	1
1004	T0	V	F4	0
1004	T0	V	F5	0
1004	T0	V	F6	0
1004	T0	V	F7	0
1004	T0	V	F8	0
1004	T3	V	F1	0
1004	T3	V	F2	0
1004	T3	V	F3	1
1004	T3	V	F4	0
1004	T3	V	F5	0
1004	T3	V	F6	0
1004	T3	V	F7	0
1004	T3	V	F8	0
1004	T4	P	F1	1
1004	T4	P	F2	0
1004	T4	P	F3	0
1004	T4	P	F4	0
1004	T4	P	F5	0
1004	T4	P	F6	0
1004	T4	P	F7	0
1004	T4	P	F8	0
1004	T6	P	F1	0
1004	T6	P	F2	0
1004	T6	P	F3	0
1004	T6	P	F4	0
1004	T6	P	F5	0
1004	T6	P	F6	0
1004	T6	P	F7	0
1004	T6	P	F8	0
1004	T7	P	F1	0
1004	T7	P	F2	0
1004	T7	P	F3	0
1004	T7	P	F4	0
1004	T7	P	F5	0
1004	T7	P	F6	0
1004	T7	P	F7	0
1004	T7	P	F8	0
1005	T0	P	F1	1
1005	T0	P	F2	1
1005	T0	P	F3	1
1005	T0	P	F4	0
1005	T0	P	F5	1
1005	T0	P	F6	0
1005	T0	P	F7	0
1005	T0	P	F8	0
1005	T3	P	F1	2
1005	T3	P	F2	1
1005	T3	P	F3	1
1005	T3	P	F4	0
1005	T3	P	F5	2
1005	T3	P	F6	0
1005	T3	P	F7	1
1005	T3	P	F8	2
1005	T4	V	F1	2
1005	T4	V	F2	0
1005	T4	V	F3	0
1005	T4	V	F4	0
1005	T4	V	F5	2
1005	T4	V	F6	0
1005	T4	V	F7	0
1005	T4	V	F8	2
1005	T6	V	F1	1
1005	T6	V	F2	0
1005	T6	V	F3	0
1005	T6	V	F4	0
1005	T6	V	F5	1
1005	T6	V	F6	0
1005	T6	V	F7	0
1005	T6	V	F8	1
1005	T7	V	F1	1
1005	T7	V	F2	0
1005	T7	V	F3	0
1005	T7	V	F4	0
1005	T7	V	F5	0
1005	T7	V	F6	0
1005	T7	V	F7	0
1005	T7	V	F8	0
2001	T0	P	F1	0
2001	T0	P	F2	0
2001	T0	P	F3	1
2001	T0	P	F4	0
2001	T0	P	F5	0
2001	T0	P	F6	0
2001	T0	P	F7	0
2001	T0	P	F8	0
2001	T3	P	F1	0
2001	T3	P	F2	1
2001	T3	P	F3	0
2001	T3	P	F4	0
2001	T3	P	F5	0
2001	T3	P	F6	0
2001	T3	P	F7	0
2001	T3	P	F8	0
2001	T4	V	F1	0
2001	T4	V	F2	0
2001	T4	V	F3	0
2001	T4	V	F4	0
2001	T4	V	F5	0
2001	T4	V	F6	0
2001	T4	V	F7	0
2001	T4	V	F8	0
2001	T6	V	F1	0
2001	T6	V	F2	0
2001	T6	V	F3	0
2001	T6	V	F4	0
2001	T6	V	F5	0
2001	T6	V	F6	0
2001	T6	V	F7	0
2001	T6	V	F8	0
2001	T7	V	F1	0
2001	T7	V	F2	0
2001	T7	V	F3	0
2001	T7	V	F4	0
2001	T7	V	F5	0
2001	T7	V	F6	0
2001	T7	V	F7	0
2001	T7	V	F8	0
2002	T0	V	F1	1
2002	T0	V	F2	1
2002	T0	V	F3	1
2002	T0	V	F4	1
2002	T0	V	F5	0
2002	T0	V	F6	0
2002	T0	V	F7	1
2002	T0	V	F8	2
2002	T3	V	F1	1
2002	T3	V	F2	0
2002	T3	V	F3	1
2002	T3	V	F4	1
2002	T3	V	F5	0
2002	T3	V	F6	0
2002	T3	V	F7	1
2002	T3	V	F8	1
2002	T4	P	F1	1
2002	T4	P	F2	1
2002	T4	P	F3	1
2002	T4	P	F4	0
2002	T4	P	F5	0
2002	T4	P	F6	1
2002	T4	P	F7	1
2002	T4	P	F8	1
2002	T6	P	F1	1
2002	T6	P	F2	0
2002	T6	P	F3	1
2002	T6	P	F4	0
2002	T6	P	F5	1
2002	T6	P	F6	0
2002	T6	P	F7	0
2002	T6	P	F8	1
2002	T7	P	F1	1
2002	T7	P	F2	1
2002	T7	P	F3	1
2002	T7	P	F4	0
2002	T7	P	F5	1
2002	T7	P	F6	0
2002	T7	P	F7	0
2002	T7	P	F8	0
2003	T0	P	F1	2
2003	T0	P	F2	1
2003	T0	P	F3	0
2003	T0	P	F4	1
2003	T0	P	F5	1
2003	T0	P	F6	2
2003	T0	P	F7	3
2003	T0	P	F8	2
2003	T3	P	F1	2
2003	T3	P	F2	2
2003	T3	P	F3	2
2003	T3	P	F4	1
2003	T3	P	F5	1
2003	T3	P	F6	1
2003	T3	P	F7	3
2003	T3	P	F8	1
2003	T4	V	F1	2
2003	T4	V	F2	1
2003	T4	V	F3	1
2003	T4	V	F4	0
2003	T4	V	F5	0
2003	T4	V	F6	0
2003	T4	V	F7	3
2003	T4	V	F8	0
2003	T6	V	F1	2
2003	T6	V	F2	1
2003	T6	V	F3	0
2003	T6	V	F4	1
2003	T6	V	F5	1
2003	T6	V	F6	0
2003	T6	V	F7	0
2003	T6	V	F8	0
2003	T7	V	F1	1
2003	T7	V	F2	2
2003	T7	V	F3	1
2003	T7	V	F4	1
2003	T7	V	F5	1
2003	T7	V	F6	0
2003	T7	V	F7	0
2003	T7	V	F8	0
2004	T0	V	F1	3
2004	T0	V	F2	1
2004	T0	V	F3	2
2004	T0	V	F4	2
2004	T0	V	F5	2
2004	T0	V	F6	3
2004	T0	V	F7	3
2004	T0	V	F8	3
2004	T4	P	F1	2
2004	T4	P	F2	2
2004	T4	P	F3	2
2004	T4	P	F4	2
2004	T4	P	F5	1
2004	T4	P	F6	2
2004	T4	P	F7	0
2004	T4	P	F8	3
2004	T6	P	F1	2
2004	T6	P	F2	1
2004	T6	P	F3	2
2004	T6	P	F4	1
2004	T6	P	F5	1
2004	T6	P	F6	2
2004	T6	P	F7	0
2004	T6	P	F8	3
2004	T7	P	F1	3
2004	T7	P	F2	1
2004	T7	P	F3	2
2004	T7	P	F4	2
2004	T7	P	F5	1
2004	T7	P	F6	3
2004	T7	P	F7	0
2004	T7	P	F8	0
2005	T0	V	F1	2
2005	T0	V	F2	1
2005	T0	V	F3	2
2005	T0	V	F4	0
2005	T0	V	F5	0
2005	T0	V	F6	2
2005	T0	V	F7	0
2005	T0	V	F8	2
2005	T3	V	F1	1
2005	T3	V	F2	1
2005	T3	V	F3	0
2005	T3	V	F4	0
2005	T3	V	F5	1
2005	T3	V	F6	0
2005	T3	V	F7	3
2005	T3	V	F8	0
2005	T4	P	F1	1
2005	T4	P	F2	1
2005	T4	P	F3	0
2005	T4	P	F4	0
2005	T4	P	F5	1
2005	T4	P	F6	0
2005	T4	P	F7	0
2005	T4	P	F8	0
2005	T6	P	F1	0
2005	T6	P	F2	1
2005	T6	P	F3	0
2005	T6	P	F4	0
2005	T6	P	F5	1
2005	T6	P	F6	0
2005	T6	P	F7	3
2005	T6	P	F8	1
2005	T7	P	F1	0
2005	T7	P	F2	1
2005	T7	P	F3	0
2005	T7	P	F4	0
2005	T7	P	F5	0
2005	T7	P	F6	0
2005	T7	P	F7	2
2005	T7	P	F8	1
2006	T0	V	F1	1
2006	T0	V	F2	1
2006	T0	V	F3	0
2006	T0	V	F4	0
2006	T0	V	F5	0
2006	T0	V	F6	0
2006	T0	V	F7	0
2006	T0	V	F8	2
2006	T3	V	F1	1
2006	T3	V	F2	1
2006	T3	V	F3	0
2006	T3	V	F4	0
2006	T3	V	F5	0
2006	T3	V	F6	0
2006	T3	V	F7	/
2006	T3	V	F8	1
2006	T4	P	F1	0
2006	T4	P	F2	1
2006	T4	P	F3	0
2006	T4	P	F4	0
2006	T4	P	F5	0
2006	T4	P	F6	0
2006	T4	P	F7	0
2006	T4	P	F8	0
2006	T6	P	F1	1
2006	T6	P	F2	1
2006	T6	P	F3	0
2006	T6	P	F4	0
2006	T6	P	F5	0
2006	T6	P	F6	0
2006	T6	P	F7	0
2006	T6	P	F8	0
2006	T7	P	F1	0
2006	T7	P	F2	1
2006	T7	P	F3	0
2006	T7	P	F4	0
2006	T7	P	F5	0
2006	T7	P	F6	0
2006	T7	P	F7	/
2006	T7	P	F8	0
2007	T0	P	F1	0
2007	T0	P	F2	1
2007	T0	P	F3	0
2007	T0	P	F4	0
2007	T0	P	F5	0
2007	T0	P	F6	0
2007	T0	P	F7	0
2007	T0	P	F8	1
2007	T3	P	F1	1
2007	T3	P	F2	1
2007	T3	P	F3	0
2007	T3	P	F4	0
2007	T3	P	F5	0
2007	T3	P	F6	0
2007	T3	P	F7	1
2007	T3	P	F8	/
2007	T4	V	F1	1
2007	T4	V	F2	1
2007	T4	V	F3	0
2007	T4	V	F4	0
2007	T4	V	F5	0
2007	T4	V	F6	0
2007	T4	V	F7	0
2007	T4	V	F8	0
2007	T6	V	F1	0
2007	T6	V	F2	0
2007	T6	V	F3	0
2007	T6	V	F4	0
2007	T6	V	F5	0
2007	T6	V	F6	0
2007	T6	V	F7	0
2007	T6	V	F8	0
2007	T7	V	F1	0
2007	T7	V	F2	0
2007	T7	V	F3	0
2007	T7	V	F4	0
2007	T7	V	F5	0
2007	T7	V	F6	0
2007	T7	V	F7	0
2007	T7	V	F8	0
2008	T0	V	F1	1
2008	T0	V	F2	1
2008	T0	V	F3	0
2008	T0	V	F4	0
2008	T0	V	F5	1
2008	T0	V	F6	0
2008	T0	V	F7	0
2008	T0	V	F8	1
2008	T3	V	F1	1
2008	T3	V	F2	2
2008	T3	V	F3	0
2008	T3	V	F4	0
2008	T3	V	F5	1
2008	T3	V	F6	1
2008	T3	V	F7	0
2008	T3	V	F8	/
2008	T4	P	F1	1
2008	T4	P	F2	1
2008	T4	P	F3	0
2008	T4	P	F4	0
2008	T4	P	F5	0
2008	T4	P	F6	0
2008	T4	P	F7	0
2008	T4	P	F8	0
2008	T6	P	F1	1
2008	T6	P	F2	1
2008	T6	P	F3	0
2008	T6	P	F4	0
2008	T6	P	F5	1
2008	T6	P	F6	0
2008	T6	P	F7	0
2008	T6	P	F8	0
2008	T7	P	F1	1
2008	T7	P	F2	1
2008	T7	P	F3	0
2008	T7	P	F4	0
2008	T7	P	F5	1
2008	T7	P	F6	0
2008	T7	P	F7	0
2008	T7	P	F8	0
2009	T0	P	F1	1
2009	T0	P	F2	1
2009	T0	P	F3	0
2009	T0	P	F4	0
2009	T0	P	F5	0
2009	T0	P	F6	0
2009	T0	P	F7	/
2009	T0	P	F8	2
2009	T3	P	F1	1
2009	T3	P	F2	1
2009	T3	P	F3	1
2009	T3	P	F4	0
2009	T3	P	F5	0
2009	T3	P	F6	1
2009	T3	P	F7	3
2009	T3	P	F8	1
2009	T4	V	F1	1
2009	T4	V	F2	1
2009	T4	V	F3	1
2009	T4	V	F4	0
2009	T4	V	F5	0
2009	T4	V	F6	0
2009	T4	V	F7	0
2009	T4	V	F8	0
2009	T6	V	F1	0
2009	T6	V	F2	1
2009	T6	V	F3	1
2009	T6	V	F4	0
2009	T6	V	F5	0
2009	T6	V	F6	1
2009	T6	V	F7	0
2009	T6	V	F8	0
2009	T7	V	F1	1
2009	T7	V	F2	1
2009	T7	V	F3	1
2009	T7	V	F4	0
2009	T7	V	F5	0
2009	T7	V	F6	0
2009	T7	V	F7	0
2009	T7	V	F8	0
2010	T4	V	F1	2
2010	T4	V	F2	2
2010	T4	V	F3	3
2010	T4	V	F4	3
2010	T4	V	F5	2
2010	T4	V	F6	2
2010	T4	V	F7	3
2010	T4	V	F8	3
2010	T6	V	F1	3
2010	T6	V	F2	2
2010	T6	V	F3	2
2010	T6	V	F4	3
2010	T6	V	F5	3
2010	T6	V	F6	2
2010	T6	V	F7	0
2010	T6	V	F8	0
2010	T7	V	F1	2
2010	T7	V	F2	1
2010	T7	V	F3	2
2010	T7	V	F4	2
2010	T7	V	F5	2
2010	T7	V	F6	2
2010	T7	V	F7	0
2010	T7	V	F8	3
2011	T0	P	F1	1
2011	T0	P	F2	2
2011	T0	P	F3	1
2011	T0	P	F4	1
2011	T0	P	F5	0
2011	T0	P	F6	1
2011	T0	P	F7	1
2011	T0	P	F8	2
2011	T3	P	F1	2
2011	T3	P	F2	1
2011	T3	P	F3	1
2011	T3	P	F4	0
2011	T3	P	F5	1
2011	T3	P	F6	1
2011	T3	P	F7	1
2011	T3	P	F8	2
2011	T4	V	F1	2
2011	T4	V	F2	1
2011	T4	V	F3	0
2011	T4	V	F4	1
2011	T4	V	F5	1
2011	T4	V	F6	1
2011	T4	V	F7	1
2011	T4	V	F8	1
2011	T6	V	F1	3
2011	T6	V	F2	1
2011	T6	V	F3	1
2011	T6	V	F4	0
2011	T6	V	F5	1
2011	T6	V	F6	0
2011	T6	V	F7	1
2011	T6	V	F8	2
2011	T7	V	F1	3
2011	T7	V	F2	0
2011	T7	V	F3	0
2011	T7	V	F4	0
2011	T7	V	F5	0
2011	T7	V	F6	0
2011	T7	V	F7	1
2011	T7	V	F8	1
2012	T4	P	F1	1
2012	T4	P	F2	1
2012	T4	P	F3	1
2012	T4	P	F4	1
2012	T4	P	F5	0
2012	T4	P	F6	0
2012	T4	P	F7	0
2012	T4	P	F8	1
2012	T6	P	F1	1
2012	T6	P	F2	0
2012	T6	P	F3	1
2012	T6	P	F4	1
2012	T6	P	F5	0
2012	T6	P	F6	0
2012	T6	P	F7	3
2012	T6	P	F8	1
2012	T7	P	F1	1
2012	T7	P	F2	1
2012	T7	P	F3	0
2012	T7	P	F4	1
2012	T7	P	F5	0
2012	T7	P	F6	0
2012	T7	P	F7	3
2012	T7	P	F8	1
